# Supplementary material for: A Multifunctional Mutagenesis System for Analysis of Gene Function in Zebrafish
Source: G3 (Bethesda). 2015 Apr 2;5(6):1283–99. doi: 10.1534/g3.114.015842 (PMC4478556; doi:10.1534/g3.114.015842)
Supplement: Supporting Information [file supp_g3.114.015842_TableS1.xlsx]

## Sheet: Table S1 -Liver
Quach et al, Table S1
DsDELGT4 lines with reporter expression in liver from day0 to day7
Line ID	Temporal pattern of the reporter expression								Additional comments
	Day0	Day1	Day2	Day3	Day4	Day5	Day6	Day7
Lines with only Cherry expression in liver
ws0509			√
ws0548					√
ws1894							√
ws1899							√		weak
ws2022				√	√	√	√	√
ws2025							√
ws2056						√
ws2170				√	√	√	√
ws2291					√	√	√
ws2293					√
ws2294					√	√	√
ws2754					√
Lines with only GFP expression in liver
ws0093						√
ws0504				√
ws0586						√
ws0846					√
ws0971							√
ws0977							√
ws1086					√	√	√
ws1252				√
ws1296				√
ws1325							√
ws1342						√
ws1526						√	√
ws1530							√		Speckles in liver
ws1695				√
ws1701				√	√	√	√
ws1721				√
ws1722				√	√	√	√
ws1725							√
ws1743				√	√	√	√
ws1745				√	√	√	√
ws1752			√	√	√	√	√
ws1830							√
ws1844				√	√	√	√
ws1869							√
ws1874							√
ws1904							√
ws1951							√
ws1969					√
ws1989					√
ws1994					√
ws2020				√	√	√	√
ws2029							√
ws2036							√		Patchy expression in liver
ws2039							√
ws2053						√
ws2088					√
ws2367						√
ws2382						√
ws2429				√	√	√	√
ws2448				√
ws2456							√		Patchy expression
ws2481							√		weak
ws2492				√
ws2512				√	√	√
ws2531							√
ws2554				√
ws2598				√
ws2604				√	√	√
ws2608				√	√	√
Lines with both Cherry and GFP expression in liver
ws0766								√
ws1460							√
ws1975					√
ws2480				√	√	√	√
ws2518				√	√	√	√
