# Supplementary material for: A Multifunctional Mutagenesis System for Analysis of Gene Function in Zebrafish
Source: G3 (Bethesda). 2015 Apr 2;5(6):1283–99. doi: 10.1534/g3.114.015842 (PMC4478556; doi:10.1534/g3.114.015842)
Supplement: Supporting Information [file supp_g3.114.015842_TableS3.xlsx]

## Sheet: Table S3 - Intestine
Quach et al, Table S3
DsDELGT4 lines with reporter expression in intestine from day0 to day7
Line ID	Temporal pattern of the reporter expression							Additional comments
	Day0	Day1	Day2	Day3	Day4	Day5	Day6
Lines with only Cherry expression in intestine
ws2022							√
ws2025							√
ws2029				√	√	√	√
ws2034				√
ws2170							√
ws2204							√
ws2254							√	Speckles in intestine
ws2291					√	√	√
ws2293					√	√
ws2294							√
ws2518				√	√	√	√
ws2754					√	√
Lines with only GFP expression in intestine
ws1295			√
ws1296				√
ws1325							√
ws1342						√
ws1526			√	√	√	√	√
ws1613					√
ws1695				√
ws1701				√
ws1721				√
ws1725				√
ws1743				√
ws1745				√	√	√	√
ws1752			√	√	√	√	√
ws1837			√
ws1904							√
ws1951							√
ws1994					√
ws2020				√
ws2039				√
ws2053						√
ws2056					√
ws2110				√	√	√	√
ws2185				√
ws2197				√
ws2429				√
ws2448				√
ws2456				√	√	√	√
ws2481				√
ws2492				√	√	√	√
ws2510				√
ws2512				√	√	√
ws2554				√
ws2598				√
ws2604				√
ws2608				√
Lines with both Cherry and GFP expression in intestine
ws2056						√
ws2441						√
