# Supplementary material for: A Multifunctional Mutagenesis System for Analysis of Gene Function in Zebrafish
Source: G3 (Bethesda). 2015 Apr 2;5(6):1283–99. doi: 10.1534/g3.114.015842 (PMC4478556; doi:10.1534/g3.114.015842)
Supplement: Supporting Information [file supp_g3.114.015842_TableS5.xlsx]

## Sheet: Table S5 - Notochord
Quach et al, Table S5
DsDELGT4 lines with reporter expression notochord from day0 to day7
Line ID	Temporal pattern of the reporter expression								Additional comments
	Day0	Day1	Day2	Day3	Day4	Day5	Day6	Day7
Lines with only GFP expression in notochord
ws0977							√
ws1357						√			Speckles in notochord
ws1953							√		Notochord surrounding cells
ws1961		√
ws1969					√
ws2011				√
ws2049		√
ws2090					√				Ventral cells in notochord
ws2110							√		Speckles in notochord
ws2142							√		Ventral cells in notochord
ws2197				√					Ventral cells in notochord
ws2294					√				Ventral cells in notochord
ws2366				√
ws2467						√
ws2492				√	√	√	√
ws2604			√
ws2608			√
Lines with both Cherry and GFP expression in notochord
ws1874				√
ws2029							√
ws2518				√	√	√	√
