# Supplementary material for: A Multifunctional Mutagenesis System for Analysis of Gene Function in Zebrafish
Source: G3 (Bethesda). 2015 Apr 2;5(6):1283–99. doi: 10.1534/g3.114.015842 (PMC4478556; doi:10.1534/g3.114.015842)
Supplement: Supporting Information [file supp_g3.114.015842_TableS6.xlsx]

## Sheet: Table S6 - Pronephric duct
Quach et al, Table S6
DsDELGT4 lines with reporter expression in pronephric duct from day0 to day7
Line ID	Temporal pattern of the reporter expression								Additional comments
	Day0	Day1	Day2	Day3	Day4	Day5	Day6	Day7
Lines with only Cherry expression in pronephric duct
ws0585				√
ws0766								√
ws0895							√
ws0977							√
ws1025					√	√	√
ws1040					√
ws1151							√
ws1296				√
ws1342						√
ws1460							√
ws1554							√
ws1611					√
ws1635					√
ws1695				√	√	√	√
ws1725							√
ws1743							√
ws1745							√
ws1747							√
ws1752							√
ws1767						√
ws1831						√
ws1837							√
ws1844							√
ws1848							√
ws1894							√
ws1899							√	√
ws1975						√
ws1994						√
ws2003							√
ws2053						√
ws2088					√
ws2170							√
ws2185							√
ws2293					√
ws2294					√	√	√
ws2429						√	√
ws2441				√	√	√	√
ws2456							√
ws2467				√	√	√	√
ws2481							√
ws2531							√
ws2629						√
Lines with only GFP expression in pronephric duct
ws1533							√
ws1758			√
ws2604			√
ws2609			√
Lines with both Cherry and GFP expression in pronephric duct
ws1526							√
ws1532							√
ws2291					√	√	√
ws2480				√	√	√	√
ws2518				√	√	√	√
