# Supplementary material for: A Multifunctional Mutagenesis System for Analysis of Gene Function in Zebrafish
Source: G3 (Bethesda). 2015 Apr 2;5(6):1283–99. doi: 10.1534/g3.114.015842 (PMC4478556; doi:10.1534/g3.114.015842)
Supplement: Supporting Information [file supp_g3.114.015842_TableS8.xlsx]

## Sheet: Table S8 - Heart tube
Quach et al, Table S8
DsDELGT4 lines with reporter expression in heart tube from day0 to day7
Line ID	Temporal pattern of the reporter expression								Additional comments
	Day0	Day1	Day2	Day3	Day4	Day5	Day6	Day7
Lines with only Cherry expression in heart tube
ws1151			√
ws1623							√
ws1869							√		weak
ws1894							√
ws2022				√	√	√	√
ws2025				√	√	√	√
ws2034				√	√	√	√
ws2170							√
ws2204							√
ws2291					√	√	√
ws2293					√	√	√
ws2456				√
ws2518				√
ws2754					√
Lines with only GFP expression in heart tube
ws0504		√
ws1034				√
ws1289							√
ws1460			√	√	√	√	√
ws1526			√	√	√	√	√
ws1554							√
ws1695				√
ws1701				√
ws1743				√
ws1752				√	√	√	√
ws1781			√	√	√	√
ws1782			√	√	√	√
ws1784			√	√	√	√
ws1830							√
ws1844				√	√	√	√
ws1848			√	√	√	√	√
ws1852			√
ws1872			√
ws1881			√	√
ws1969					√
ws2003				√
ws2011				√
ws2012				√
ws2020				√
ws2029				√
ws2039				√	√	√	√
ws2086					√
ws2088			√
ws2132				√
ws2179				√
ws2429				√
ws2441				√
ws2508				√
ws2554				√	√	√	√
ws2598			√	√
ws2604			√	√	√	√
ws2608				√	√	√
ws2609				√
ws2687				√
Lines with both Cherry and GFP expression in heart tube
ws0971			√	√	√	√	√
ws1725				√	√	√	√
ws1874			√	√	√	√	√
ws1994					√
ws2027
ws2091					√				Cherry in speckles outside heart chamber
ws2294				√	√	√	√
ws2480				√	√	√	√
ws2512				√
ws2531				√	√	√	√
