# Supplementary material for: A Multifunctional Mutagenesis System for Analysis of Gene Function in Zebrafish
Source: G3 (Bethesda). 2015 Apr 2;5(6):1283–99. doi: 10.1534/g3.114.015842 (PMC4478556; doi:10.1534/g3.114.015842)
Supplement: Supporting Information [file supp_g3.114.015842_TableS9.xlsx]

## Sheet: Table S9 - Blood vessel
Quach et al, Table S9
DsDELGT4 lines with reporter expression in blood vessels from day0 to day7
Line ID	Temporal pattern of the reporter expression							Additional comments
	Day0	Day1	Day2	Day3	Day4	Day5	Day6
Lines with Cherry expression in blood vessels
ws0449			√	√	√	√	√	In vein
ws1767			√	√	√	√
ws2245					√
ws2429							√
ws2441				√	√	√	√
ws2456				√
Lines with GFP expression in blood vessels
ws0194						√
ws1340							√	Weak, in somitic vessel
ws1357						√
ws1784			√	√	√	√
ws1872				√
ws1969					√
ws2029							√
ws2036				√
ws2180				√
ws2441				√
ws2448							√
ws2456				√
ws2467				√	√	√	√
ws2492				√	√	√	√
ws2508				√
ws2512				√
ws2604				√	√	√
ws2608			√	√	√	√
ws2609				√
ws2611				√
ws2629				√
ws2687				√
Lines with both Cherry and GFP expression in blood vessels
ws2429				√	√	√	√
