# Supplementary material for: A Multifunctional Mutagenesis System for Analysis of Gene Function in Zebrafish
Source: G3 (Bethesda). 2015 Apr 2;5(6):1283–99. doi: 10.1534/g3.114.015842 (PMC4478556; doi:10.1534/g3.114.015842)
Supplement: Supporting Information [file supp_g3.114.015842_TableS11.xlsx]

## Sheet: Table S11 - Fins
Quach et al, Table S11
DsDELGT4 lines with reporter expression in fin from day0 to day7
Line ID	Temporal pattern of the reporter expression							Additional comments
								(Which part of fin)
	Day0	Day1	Day2	Day3	Day4	Day5	Day6
Lines with only Cherry expression in fins
ws2025				√
ws2034				√
ws2518							√	Pectoral fin
Lines with only GFP expression in fins
ws0194		√	√	√	√	√	√	Pectoral fin
ws0766			√
ws1325							√	lateral fin
ws1342						√		weak
ws1460			√	√	√	√	√
ws1554							√
ws1610					√
ws1781			√	√	√	√
ws1872				√				Pectoral fin
ws2029							√	Pectoral fin
ws2110				√
ws2467				√	√	√	√
ws2492							√	Pectoral fin
ws2512				√
ws2604			√	√
