# Supplementary material for: A Multifunctional Mutagenesis System for Analysis of Gene Function in Zebrafish
Source: G3 (Bethesda). 2015 Apr 2;5(6):1283–99. doi: 10.1534/g3.114.015842 (PMC4478556; doi:10.1534/g3.114.015842)
Supplement: Supporting Information [file supp_g3.114.015842_TableS12.xlsx]

## Sheet: Table S12 - Epidermis
Quach et al, Table S12
DsDELGT4 Lines with reporter expression in epidermis from day0 to day7
Line ID	Temporal pattern of the reporter expression							Additional comments
	Day0	Day1	Day2	Day3	Day4	Day5	Day6
Lines with only GFP expression in epidermis
ws1206			√
ws1610					√
ws1701				√	√	√	√
ws1743				√	√	√	√
ws1904			√
