# Supplementary material for: A Multifunctional Mutagenesis System for Analysis of Gene Function in Zebrafish
Source: G3 (Bethesda). 2015 Apr 2;5(6):1283–99. doi: 10.1534/g3.114.015842 (PMC4478556; doi:10.1534/g3.114.015842)
Supplement: Supporting Information [file supp_g3.114.015842_TableS19.xlsx]

## Sheet: Table S19 -Branchial arches
Quach et al, Table S19
DsDELGT4 lines with reporter expression in branchial arches from day0 to day7
Line ID	Temporal pattern of the reporter expression								Additional comments
	Day0	Day1	Day2	Day3	Day4	Day5	Day6	Day7
Lines with only Cherry expression in branchial arches
ws2039							√
Lines with only GFP expression in branchial arches
ws0565					√
ws0573					√
ws0585				√
ws1526						√
ws1554							√
ws1685				√
ws1695				√
ws1725				√	√	√	√
ws1743				√
ws1745				√
ws1781			√
ws1848			√
ws1879				√
ws2029							√
ws2110							√
ws2598				√
ws2604				√	√	√
ws2609			√	√
Lines with both Cherry and GFP expression in branchial arches
ws1295				√
ws1701				√
ws2003							√
