# Supplementary material for: A Multifunctional Mutagenesis System for Analysis of Gene Function in Zebrafish
Source: G3 (Bethesda). 2015 Apr 2;5(6):1283–99. doi: 10.1534/g3.114.015842 (PMC4478556; doi:10.1534/g3.114.015842)
Supplement: Supporting Information [file supp_g3.114.015842_TableS20.xlsx]

## Sheet: Table S20 - Gene Ontology
Quach et al. Table S20. Gene Ontology Analysis.
Enrichment of gene ontology categories in the targeted genes was analysed using the DAVID tool (Huang et al. Systematic and integrative analysis of large gene lists using DAVID Bioinformatics Resources. Nature Protoc. 2009;4(1):44-57).
No category was significantly enriched after multiple-testing correction.
	Category	Number of inserts	p-value	Benjamini
Integrations mapped to Ensembl gene database (n=159)	INTERPRO Fibronectin type-III	6	0.00095	0.17
	INTERPRO WD40/YVTN repeat-like	6	0.0054	0.41
	INTERPRO Src homology-3 domain	4	0.054	0.73
	GO plasma membrane	6	0.05	0.86
Exon mappings only (n=32)	INTERPRO WD40 repeat	3	0.017	0.2
Intron mappings (n=131)	INTERPRO WD40/YVTN repeat-like	5	0.014	0.68
	INTERPRO Fibronectin type-III	5	0.0035	0.43
	INTERPRO Src homology-3 domain	4	0.034	0.74
